# Supplementary material for: Genetic Testing Yield for Dilated Cardiomyopathy in a Single Lithuanian Center
Source: Diagnostics (Basel). 2026 Jul 6;16(13):2115. doi: 10.3390/diagnostics16132115 (PMC13361826; doi:10.3390/diagnostics16132115)
Supplement: Supplementary file 1 [file diagnostics-16-02115-s001.zip]

Archive with 1 entries (1 files):
- diagnostics-4352822-supplementary.pdf
